# Supplementary material for: A Qualitative Content Analysis of Rural and Urban School Students’ Menstruation-Related Questions in Bangladesh
Source: Int J Environ Res Public Health. 2022 Aug 16;19(16):10140. doi: 10.3390/ijerph191610140 (PMC9408576; doi:10.3390/ijerph191610140)
Supplement: Supplementary file 1 [file ijerph-19-10140-s001.zip]

Archive with 1 entries (1 files):
- ijerph-1787805-supplementary.xlsx
