# Supplementary material for: A Qualitative Content Analysis of Rural and Urban School Students’ Menstruation-Related Questions in Bangladesh
Source: Int J Environ Res Public Health. 2022 Aug 16;19(16):10140. doi: 10.3390/ijerph191610140 (PMC9408576; doi:10.3390/ijerph191610140)
Supplement: Supplementary file 1 [file ijerph-19-10140-s001.zip › ijerph-1787805-supplementary.xlsx]

## Sheet: Sheet 1
Table S1. Supplementary material for Table 3
Experiences of menstrual bleeding
Timing of menstruation
How long does menstrual discharge/menstruation last? How long does the menstrual discharge last? In addition, many people have their period delayed by 1 month, 2 months or even later, is it a problem? Why do my periods start in the beginning of the month, lasting from 1-5 days but towards the end of the month, it restarts? (x2) How many times does menstruation occur in a month? Why do girls’ mens…
Why do many girls have 7 days of menstruation? Why does menstruation continues for more than 15 consecutive days? Why does menstruation last for 15 days? Why does menstruation occur twice a month, for example, on the 5th of the month and once again on the 20th? What is the reason for menstruation occurring until the 10-12th? What to do if menstruation lasts not more than 2 days? Why am I not mens…
Menstrual blood flow
Is it a problem to have extra discharge/excess menstrual bleeding during menstruation? Is there any harm in low bleeding during menstruation? What to do if there is excess blood? Why is there excessive bleeding a lot of times? Why do girls have blood clots or watery bleeding during periods? Why are there blood clumps during menstruation? During menstruation, sometimes there are clumps and sometim…
Request for menstrual hygiene management advice
Why is there vaginal sore and itching due to lack of hygiene during menstruation? We want to know how we can maintain cleanliness while using cloth during periods. (x2) What to use for cleaning during menstruation? I also want to know about daily cleaning. Is it good to use tissues during periods? Is it better to use a cloth or sanitary pads? If we use a cloth, how many days after should we chang…
Menstrual symptoms and their management
During menstruation, I have various problems such as abdominal pain, and difficulty in walking/moving around. Why do girls have stomach ache when they are menstruating? (x26) Why do many girls have abdominal pain (cramps) and body aches during menstruation? Why does the stomach hurt? Why do many girls have stomach ache? (x4) What do I do if I have an abdominal pain? (x2) What should we do if we h…
Menstrual physiology
What is ovum? What is menstruation? (x2) What is menstruation and what is the reason for it? (x3) Why does menstruation occur? (x4) What is the reason for menstruation? What happens during menstruation? (x2) (x1) Why does menstruation take place? What happens when you are menstruating? (x4) What is menstruation and how does it come out? Why do we bleed during menstruation? (x2) Why do girls bleed…
Behavioural prescriptions and proscriptions during menstruation
What is the need to eat nutritious food during menstruation? Why is there heavy bleeding if we eat sour types of foods? Why aren’t you allowed to eat sour food during menstruation? Can you eat any sour food if you are menstruating? What is more important for us to eat during menstruation? Can any kind of oily food be eaten during menstruation? What do girls need to eat during menstruation? What t…
Concerns regarding vaginal discharge
Why do girls have white discharge? (x2) What is the white substance that girls have? Why is there a white discharge from the vaginal route? Why is there white discharge? (x1) Why does white discharge occur? How long does it last and at what age does it start? What causes excessive white discharge? Is it genetic? What is the cure for this disease? Is there any problem if there is more white discha…
Menstrual stigma, fear and, social support
Menstruation occurs in all girls but still why do girls laugh at menstruation? What to do if menstruating at home? I think we need to discuss this (menstruation) with our mothers. We should tell our mother about this. I think this is a problem for most girls. Adults do not want to listen properly. They don’t give us a good answer. Many people suffer from this, which hurts us a lot. We want a bett…
